# Supplementary material for: Tauroursodeoxycholic Acid (TUDCA)—Lipid Interactions and Antioxidant Properties of TUDCA Studied in Model of Photoreceptor Membranes
Source: Membranes (Basel). 2021 Apr 29;11(5):327. doi: 10.3390/membranes11050327 (PMC8146903; doi:10.3390/membranes11050327)
Supplement: Supplementary file 1 [file membranes-11-00327-s001.zip]

Archive with 4 entries (2 files):
- membranes-1156431-supplementary/
- membranes-1156431-supplementary/resizemembranes-1156431 supplementary/
- membranes-1156431-supplementary/resizemembranes-1156431 supplementary/AnimationS1resize.mp4
- membranes-1156431-supplementary/resizemembranes-1156431 supplementary/Supplementary data_Revised.pdf
